# Supplementary material for: miR-430 microRNA Family in Fishes: Molecular Characterization and Evolution
Source: Animals (Basel). 2023 Jul 25;13(15):2399. doi: 10.3390/ani13152399 (PMC10417697; doi:10.3390/ani13152399)
Supplement: Supplementary file 1 [file animals-13-02399-s001.zip]

Archive with 4 entries (3 files):
- animals-2369801-supplementary/
- animals-2369801-supplementary/Figure S1.pdf
- animals-2369801-supplementary/Figure S2.pdf
- animals-2369801-supplementary/Table S1.pdf
